# Supplementary material for: Conjunctival melanocytic naevus: Diagnostic value of anterior segment optical coherence tomography and ultrasound biomicroscopy
Source: PLoS One. 2018 Feb 14;13(2):e0192908. doi: 10.1371/journal.pone.0192908 (PMC5812659; doi:10.1371/journal.pone.0192908)
Supplement: S1 Table — (XLSX) [file pone.0192908.s001.xlsx]

## Sheet: Munka1
	gender	age	naevus horizontal diameter	naevus vertical diameter	height	pigmentation	histology	posterior shadowing	iris colour	location	dome/flat	feedre vessels	OCT cysts	slitlamp cysts			UBM
	F	32	1230	2240	135	light		non	hazel	bulbar	flat	N	Y	Y	freckles
	M	34	2951	2267	224	dark		mild	hazel	bulbar	dome	Y	Y	Y
	M	37	1350	1510	671	dark		mild	hazel	plica semilunar	dome	N	Y	N
	M	25	3250	2730	570	dark		mild	brown	bulbar	dome	Y	Y	Y	freckles+naevus
	M	11	4080	4010	615	amelanotic		non	blue	bulbar	dome	Y	Y	Y
	F	4	4811	3834	404	amelanotic		non	hazel	bulbar	dome	Y	Y	Y
	M	55	2180	2624	290	dark		mild	green-gray	bulbar	flat	Y	N	N	freckles
	F	45	2951	3057	377	light	compound	non	hazel	bulbar	flat	Y	N	N	freckles+naevus
	M	20	1820	2420	230	dark		mild	brown	bulbar	flat	Y	Y	N
	F	5	1210	1510	225	light		non	hazel	bulbar	flat	N	N	N	freckles
	F	29	2951	5665	451	light	subepithelial	mild	hazel	bulbar	dome	Y	Y	Y	freckles+naevus
	F	32	2036	1169	745	dark		mild	blue	bulbar	dome	N	Y	Y	freckles
	M	57	3469	2712	708	dark		mild	hazel	caruncular	dome	N	Y	Y	naevus
	M	18	2403	2785	180	light		non	blue	bulbar	flat	N	Y	Y
	F	63	3400	4200	417	light	subepithelial	mild	brown	bulbar	dome	Y	N	N	freckles
	M	38	4600	3295	625	dark	subepithelial	severe	dark	caruncular	dome	N	N (dark pigm)	Y	freckles		intrinsic cysts visible / posterior border visible
	F	9	2674	2700	754	amelanotic	junkcional	mild	dark brown	bulbar	dome	N	N	N
	F	33	2421	2323	663	dark		mild	brown	caruncular	dome	N	Y	Y
	M	28	1404	2740	560	dark	subepithelial	severe	blue	bulbar	dome	Y	N	N	freckles+naevus		posterior border visible /intrinsic cysts visible
	F	37	1550	1560	350	dark		severe	hazel	plica semilunaris	flat	Y	N	N			posterior border visible /intrinsic cysts visible
	F	17	3025	4370	395	dark		non	brown	bulbar	flat	Y	Y	N	freckles
	M	14	2530	3550	450	light	compoundnon		brown	caruncular	dome	N	Y	Y
	M	71	3220	4078	962	light	compound	non	hazel	plica semilunaris	dome	Y	N	N	naevus
	F	13				dark	compoundsevere		hazel	bulbar	dome	Y	Y	Y	freckles
	F	56	4350	2550	525	dark		mild	brown	carunculardome		N	Y	Y
	M	71	4946	6720	531	dark		mild	hazel	bulbar	dome	Y	Y	Y	freckles
	M	17	2550	3540	450	dark		mild	brown	plica semilunaris	dome	N	N	N	freckles
	M	25	2440	2200	645	dark	compound	mild	green	plica semilunaris	dome	N	Y	N
	F	51	3550	2300	250	light		non	green-blue	intermarginalis	flat	N	N	N
			4505	2505	354	light		non	green-blue	bulbaris	flat	N	N	N
	F	62	3452	2855	815	dark		mild	brown	carunculardome		N	Y	Y
	M	30	3430	2880	556	dark		non	hazel	bulbar	dome	Y	N	N	freckles
	F	69	4309	4805	358	light		mild	dark brown	bulbar	dome	N	Y	Y	freckles+naevus
	F	22	3220	4260	260	dark		mild	dark brown	bulbar	flat	N	Y	N	nevus
	M	55	4340	3420	245	dark		mild	hazel	bulbar	flat	Y	N	N	freckles
	F	72	1858	3440	554	dark	subepithelial	severe	dark brown	bulbar	dome	Y	N	N	freckles+naevus		posterior border visible
	F	66	4553	3410	165	light		mild	dark brown	bulbar	flat	Y	N	N	naevus
	F	15	3750	3100	370	lght	compound	mild	dark brown	bulbar	dome	N	N	N
	F	39	2452	2750	525	dark		mild	hazel	intermarginal	dome	N	N	N	freckles
	F	65	4650	3400	250	light		non	hazel	bulbar	flat	Y	Y	Y
	M	13	4570	4740	265	amelanotic		mild	green-gray	bulbar	flat	Y	Y	N
	M	46	3640	2530	785	light		mild	hazel	bulbar	dome	Y	Y	Y	naevus
	M	9	2640	3680	275	amelanotic		non	hazel	bulbar	flat	Y	Y	N	freckles
	F	22	3750	2430	150	dark		mild	brown	bulbar	flat	Y	Y	N
	M	21	2650	2965	165	dark		mild	green-gray	bulbar	flat	Y	Y	N	freckles
	M	8	4510	2575	375	amelanotic		non	brown	bulbar	dome	Y	Y	Y
	M	19	2670	2950	850	dark		severe	hazel	caruncular	dome	N	N	N	freckles+naevus
	M	29	4520	3210	185	dark		mild	brown	bulbar	flat	Y	N	N	freckles+naevus
	F	35	2960	3520	215	dark		mild	brown	bulbar	flat	Y	N	N
	F	48	2860	2990	455	dark		severe	brown	caruncular	dome	Y	N	N	naevus		posterior border visible
	M	16	2655	3420	560	light		non	hazel	bulbar	dome	Y	Y	N
	M	12	4520	3250	175	amelanotic		non	brown	bulbar	flat	Y	Y	Y
	M	13	3420	2650	216	dark		severe	hazel	bulbar	flat	Y	Y	N
	M	33	1970	2650	670	dark		severe	brown	bulbar	dome	Y	Y	Y	freckles+nevus
	M	6	2960	3820	255	amelanotic		non	brown	bulbar	flat	Y	Y	N
	M	9	1970	3210	217	amelanotic		non	hazel	bulbar	flat	N	Y	Y
	M	42	3620	2960	665	light		mild	hazel	bulbar	dome	Y	Y	N	freckles
